# Supplementary material for: Risk of Severe COVID-19-Related Outcomes among Patients with Cirrhosis: A Population-Based Cohort Study in Canada
Source: Viruses. 2024 Feb 24;16(3):351. doi: 10.3390/v16030351 (PMC10975436; doi:10.3390/v16030351)
Supplement: Supplementary file 1 [file viruses-16-00351-s001.zip]

Archive with 1 entries (1 files):
- viruses-2843200-supplementary.pdf
